# Supplementary material for: Comprehensive Transcriptomic and Physiological Insights into the Response of Root Growth Dynamics During the Germination of Diverse Sesame Varieties to Heat Stress
Source: Curr Issues Mol Biol. 2024 Nov 22;46(12):13311–27. doi: 10.3390/cimb46120794 (PMC11727563; doi:10.3390/cimb46120794)
Supplement: Supplementary file 1 [file cimb-46-00794-s001.zip › Supplemental tables.xlsx]

## Sheet: Table S1
Table S1. The expression pattern of DEGs involved in antioxidation.
	log2FC
Gene id	TH vs. TC	SH vs. SC	Symbol	Description
SOD
ncbi_105160768	1.97011	1.6244	FSD2	XP_011076548.1 superoxide dismutase [Fe], chloroplastic [Sesamum indicum]
ncbi_105169947	0.99945	1.47359	SODCP	XP_011088797.1 superoxide dismutase [Cu-Zn], chloroplastic [Sesamum indicum]
ncbi_105168242	0.671828	1.00675	FSD3	XP_011086546.1 superoxide dismutase [Fe] 3, chloroplastic [Sesamum indicum]
APX
ncbi_105174346	3.27018	2.80276	APX2	XP_011094725.1 L-ascorbate peroxidase 2, cytosolic [Sesamum indicum]
ncbi_105159461	1.77391	2.24454	APXS	XP_011074839.1 probable L-ascorbate peroxidase 6, chloroplastic isoform X1 [Sesamum indicum]
ncbi_105164521	1.01238	1.51489	APX3	XP_020547868.1 L-ascorbate peroxidase 3, peroxisomal-like [Sesamum indicum]
MSTRG.12384	-2.54889	-4.70966	--	L-ascorbate peroxidase 1, cytosolic [Hibiscus syriacus]
CAT
ncbi_105178686	-0.698005	-1.05794	CAT1	NP_001291326.1 catalase isozyme 1 [Sesamum indicum]
POD
ncbi_105175345	-2.40925	-1.80298	PER42	XP_011096066.1 peroxidase 42-like [Sesamum indicum]
ncbi_105169899	-1.94432	-1.718	PER10	XP_011088753.1 peroxidase 10 [Sesamum indicum]
ncbi_105175960	-2.96288	0	PER7	XP_011096905.1 peroxidase 7 [Sesamum indicum]
ncbi_105178605	-2.8283	-1.5663	PER27	XP_020555028.1 peroxidase 27-like [Sesamum indicum]
ncbi_105162609	3.78072	4.33355	pod	XP_011078985.1 peroxidase 15-like [Sesamum indicum]
ncbi_105165732	-8.82718	-14.7484	HRPN	XP_011083137.1 peroxidase N [Sesamum indicum]
ncbi_105170229	-3.38259	-1.04705	PER60	XP_011089203.2 peroxidase 60 [Sesamum indicum]
ncbi_105177673	-1.41356	-2.54522	PER10	XP_011099203.1 peroxidase 10 [Sesamum indicum]
ncbi_105175398	-2.07731	0	PER7	XP_011096136.1 peroxidase 7-like [Sesamum indicum]
ncbi_105155705	-1.78107	0	PER16	XP_011069927.1 peroxidase 16 [Sesamum indicum]
ncbi_105160267	-1.39619	0	GSVIVT00037159001	XP_011075883.1 peroxidase 5-like [Sesamum indicum]
ncbi_105171593	-3.09917	0	PER24	XP_020553136.1 peroxidase 24 [Sesamum indicum]
ncbi_105156635	2.05946	3.52071	PER39	XP_011071133.1 peroxidase 39-like [Sesamum indicum]
ncbi_105179252	-1.27605	-0.493502	PER66	XP_011101165.1 peroxidase 66 [Sesamum indicum]
ncbi_105177177	2.56271	3.96227	PER29	XP_011098533.1 peroxidase 29 [Sesamum indicum]
ncbi_105159001	-1.68625	0	PER61	XP_011074235.1 probable peroxidase 61 [Sesamum indicum]
ncbi_105169185	2.0915	2.85328	PER43	XP_011087829.1 peroxidase 43-like [Sesamum indicum]
ncbi_105162056	-1.7276	0.719448	PER64	XP_011078263.1 peroxidase 64 [Sesamum indicum]
ncbi_105161240	-5.67155	-3.44758	GSVIVT00037159001	XP_011069438.1 peroxidase 5-like [Sesamum indicum]
ncbi_105162057	1.03873	1.49232	PER64	XP_011078264.1 peroxidase 64 [Sesamum indicum]
ncbi_105172805	2.19967	5.2854	GSVIVT00037159001	XP_011092685.1 peroxidase 5-like [Sesamum indicum]
ncbi_105172108	-1.40881	0	PER26	XP_011091748.1 probable peroxidase 26 [Sesamum indicum]
ncbi_105179251	1.63816	3.24249	PER66	XP_020546918.1 peroxidase 66 isoform X2 [Sesamum indicum]
ncbi_105163909	2.55254	2.23447	GSVIVT00023967001	XP_011080738.1 peroxidase 4 [Sesamum indicum]
ncbi_105163979	0.532949	1.38849	PNC1	XP_020549974.1 cationic peroxidase 1-like [Sesamum indicum]
ncbi_110012114	-0.516059	1.65285	GSVIVT00023967001	XP_020550076.1 peroxidase 4-like [Sesamum indicum]
ncbi_105167693	0	1.19091	PER31	XP_011085801.1 peroxidase 31 [Sesamum indicum]
ncbi_105160817	0.375006	2.13797	GSVIVT00023967001	XP_011076613.1 peroxidase P7 [Sesamum indicum]
ncbi_105174640	0.794584	2.15914	PNC1	XP_011095107.1 cationic peroxidase 1 [Sesamum indicum]
ncbi_105165752	0.824931	1.30204	PER72	XP_011083175.1 peroxidase 72 [Sesamum indicum]
ncbi_105162255	-0.96051	2.51886	PER11	XP_011078554.1 peroxidase 11 [Sesamum indicum]
ncbi_105177799	0.763613	1.12381	PER73	NP_001306621.1 peroxidase 73 precursor [Sesamum indicum]
ncbi_105177169	-0.61906	1.50764	PER31	XP_011098522.1 peroxidase 31 [Sesamum indicum]
ncbi_105161067	-0.581499	-1.53878	PER48	XP_020548915.1 putative Peroxidase 48 isoform X1 [Sesamum indicum]
ncbi_105176241	0.410059	1.06634	PER55	XP_011097275.1 peroxidase 51 [Sesamum indicum]
ncbi_105168207	2.22239	3.38247	PER6	XP_011086488.1 peroxidase 6 [Sesamum indicum]
ncbi_105161265	0	-4.57289	GSVIVT00037159001	XP_011077204.1 peroxidase 5-like [Sesamum indicum]

## Sheet: Table S2
Table S2. The expression pattern of DEGs involved in phenylpropanoid biosynthesis.
	log2FC
Gene id	TH vs. TC	SH vs. SC	Symbol	Description
ncbi_105156006	1.67543	1.95078	CAD1	CAD; cinnamyl-alcohol dehydrogenase [EC:1.1.1.195]
ncbi_105156870	-1.61891	0.148863	BBE1	K22395; cinnamyl-alcohol dehydrogenase [EC:1.1.1.195]
ncbi_105175932	-1.68552	-0.760603	MEE23	K22395; cinnamyl-alcohol dehydrogenase [EC:1.1.1.195]
ncbi_105155705	-1.78107	-0.164915	PER16	E1.11.1.7; peroxidase [EC:1.11.1.7]
ncbi_105156219	4.19399	3.62529	PER5	E1.11.1.7; peroxidase [EC:1.11.1.7]
ncbi_105156220	4.53319	7.06577	PER5	E1.11.1.7; peroxidase [EC:1.11.1.7]
ncbi_105156221	2.75738	2.78868	PER5	E1.11.1.7; peroxidase [EC:1.11.1.7]
ncbi_105156222	2.30769	4.02055	PER5	E1.11.1.7; peroxidase [EC:1.11.1.7]
ncbi_105156223	4.03935	4.46387	PER5	E1.11.1.7; peroxidase [EC:1.11.1.7]
ncbi_105156224	1.68719	0.821983	PER5	E1.11.1.7; peroxidase [EC:1.11.1.7]
ncbi_105156635	2.05946	3.52071	PER39	E1.11.1.7; peroxidase [EC:1.11.1.7]
ncbi_105159001	-1.68625	0.252901	PER61	E1.11.1.7; peroxidase [EC:1.11.1.7]
ncbi_105160267	-1.39619	-0.342197	GSVIVT00037159001	E1.11.1.7; peroxidase [EC:1.11.1.7]
ncbi_105161240	-5.67155	-3.44758	GSVIVT00037159001	E1.11.1.7; peroxidase [EC:1.11.1.7]
ncbi_105162056	-1.7276	0.719448	PER64	E1.11.1.7; peroxidase [EC:1.11.1.7]
ncbi_105162057	1.03873	1.49232	PER64	E1.11.1.7; peroxidase [EC:1.11.1.7]
ncbi_105162609	3.78072	4.33355	pod	E1.11.1.7; peroxidase [EC:1.11.1.7]
ncbi_105163909	2.55254	2.23447	GSVIVT00023967001	E1.11.1.7; peroxidase [EC:1.11.1.7]
ncbi_105165732	-8.82718	-14.7484	HRPN	E1.11.1.7; peroxidase [EC:1.11.1.7]
ncbi_105169185	2.0915	2.85328	PER43	E1.11.1.7; peroxidase [EC:1.11.1.7]
ncbi_105169899	-1.94432	-1.718	PER10	E1.11.1.7; peroxidase [EC:1.11.1.7]
ncbi_105170229	-3.38259	-1.04705	PER60	E1.11.1.7; peroxidase [EC:1.11.1.7]
ncbi_105171593	-3.09917	-0.238312	PER24	E1.11.1.7; peroxidase [EC:1.11.1.7]
ncbi_105172108	-1.40881	1.64491	PER26	E1.11.1.7; peroxidase [EC:1.11.1.7]
ncbi_105172805	2.19967	5.2854	GSVIVT00037159001	E1.11.1.7; peroxidase [EC:1.11.1.7]
ncbi_105175345	-2.40925	-1.80298	PER42	E1.11.1.7; peroxidase [EC:1.11.1.7]
ncbi_105175398	-2.07731	-0.00762324	PER7	E1.11.1.7; peroxidase [EC:1.11.1.7]
ncbi_105175960	-2.96288	-0.398157	PER7	E1.11.1.7; peroxidase [EC:1.11.1.7]
ncbi_105177177	2.56271	3.96227	PER29	E1.11.1.7; peroxidase [EC:1.11.1.7]
ncbi_105177673	-1.41356	-2.54522	PER10	E1.11.1.7; peroxidase [EC:1.11.1.7]
ncbi_105178605	-2.8283	-1.5663	PER27	E1.11.1.7; peroxidase [EC:1.11.1.7]
ncbi_105179251	1.63816	3.24249	PER66	E1.11.1.7; peroxidase [EC:1.11.1.7]
ncbi_105179252	-1.27605	-0.493502	PER66	E1.11.1.7; peroxidase [EC:1.11.1.7]
ncbi_105160817	0.375006	2.13797	GSVIVT00023967001	E1.11.1.7; peroxidase [EC:1.11.1.7]
ncbi_105161265	0	-4.57289	GSVIVT00037159001	E1.11.1.7; peroxidase [EC:1.11.1.7]
ncbi_105162255	-0.96051	2.51886	PER11	E1.11.1.7; peroxidase [EC:1.11.1.7]
ncbi_105163979	0.532949	1.38849	PNC1	E1.11.1.7; peroxidase [EC:1.11.1.7]
ncbi_105165752	0.824931	1.30204	PER72	E1.11.1.7; peroxidase [EC:1.11.1.7]
ncbi_105167693	0.0901511	1.19091	PER31	E1.11.1.7; peroxidase [EC:1.11.1.7]
ncbi_105168207	2.22239	3.38247	PER6	E1.11.1.7; peroxidase [EC:1.11.1.7]
ncbi_105174640	0.794584	2.15914	PNC1	E1.11.1.7; peroxidase [EC:1.11.1.7]
ncbi_105176241	0.410059	1.06634	PER55	E1.11.1.7; peroxidase [EC:1.11.1.7]
ncbi_105177169	-0.61906	1.50764	PER31	E1.11.1.7; peroxidase [EC:1.11.1.7]
ncbi_105177799	0.763613	1.12381	PER73	E1.11.1.7; peroxidase [EC:1.11.1.7]
ncbi_110012114	-0.516059	1.65285	GSVIVT00023967001	E1.11.1.7; peroxidase [EC:1.11.1.7]
ncbi_105170463	-2.71024	-1.66568	CYP73A14	CYP73A; trans-cinnamate 4-monooxygenase [EC:1.14.14.91]
ncbi_105170465	-1.5529	-1.77193	CYP73A13	CYP73A; trans-cinnamate 4-monooxygenase [EC:1.14.14.91]
ncbi_105170466	-1.05981	0.763419	CYP73A13	CYP73A; trans-cinnamate 4-monooxygenase [EC:1.14.14.91]
ncbi_105163854	0.998148	1.715	CYP73A4	CYP73A; trans-cinnamate 4-monooxygenase [EC:1.14.14.91]
ncbi_105170464	3.80735	3.078	CYP73A4	CYP73A; trans-cinnamate 4-monooxygenase [EC:1.14.14.91]
ncbi_105156703	-1.45426	-0.0293197	FAOMT	E2.1.1.104; caffeoyl-CoA O-methyltransferase [EC:2.1.1.104]
ncbi_105161820	-5.21559	-4.50452	At4g26220	E2.1.1.104; caffeoyl-CoA O-methyltransferase [EC:2.1.1.104]
ncbi_105161821	1.10247	2.13639	At4g26220	E2.1.1.104; caffeoyl-CoA O-methyltransferase [EC:2.1.1.104]
ncbi_105161996	-4.68411	-3.69593	At4g26220	E2.1.1.104; caffeoyl-CoA O-methyltransferase [EC:2.1.1.104]
MSTRG.8687	1.67357	2.17395	At4g26220	E2.1.1.104; caffeoyl-CoA O-methyltransferase [EC:2.1.1.104]
ncbi_105155681	-1.29501	-2.23665	4CL2	4CL; 4-coumarate--CoA ligase [EC:6.2.1.12]
ncbi_105170261	-1.11788	-1.64415	4CLL7	4CL; 4-coumarate--CoA ligase [EC:6.2.1.12]
ncbi_105172728	1.19779	0.815871	4CLL6	4CL; 4-coumarate--CoA ligase [EC:6.2.1.12]
ncbi_105161676	1.05667	2.04186	BACOVA_02659	bglX; beta-glucosidase [EC:3.2.1.21]
ncbi_105168898	1.09455	0.783328	BACOVA_02659	bglX; beta-glucosidase [EC:3.2.1.21]
ncbi_105170243	-1.06252	-1.27647	BACOVA_02659	bglX; beta-glucosidase [EC:3.2.1.21]
ncbi_105173942	2.04751	2.41416	BACOVA_02659	bglX; beta-glucosidase [EC:3.2.1.21]
ncbi_105173943	1.49255	1.37461	gluA	bglX; beta-glucosidase [EC:3.2.1.21]
ncbi_105173945	2.90689	3.35259	gluA	bglX; beta-glucosidase [EC:3.2.1.21]
ncbi_105178753	2.50068	1.73241	BACOVA_02659	bglX; beta-glucosidase [EC:3.2.1.21]
ncbi_105179433	2.09592	1.7137	BACOVA_02659	bglX; beta-glucosidase [EC:3.2.1.21]
ncbi_105166691	1.49957	2.34577	BGLU44	bglB; beta-glucosidase [EC:3.2.1.21]
ncbi_105177085	1.93289	2.3155	BGLU18	bglB; beta-glucosidase [EC:3.2.1.21]
ncbi_105160028	0.807355	1.16411	BGLU6	bglX; beta-glucosidase [EC:3.2.1.21]
ncbi_105174799	-0.90741	-1.64686	BGLU41	bglX; beta-glucosidase [EC:3.2.1.21]
ncbi_105163879	0.750112	1.4414	BACOVA_02659	E3.2.1.21; beta-glucosidase [EC:3.2.1.21]
ncbi_105164008	-0.768175	-1.10259	BACOVA_02659	E3.2.1.21; beta-glucosidase [EC:3.2.1.21]
ncbi_105158313	1.31811	1.32479	CCR1	CCR; cinnamoyl-CoA reductase [EC:1.2.1.44]
ncbi_105172923	1.51457	2.38119	CYP84A1	CYP84A, F5H; ferulate-5-hydroxylase [EC:1.14.-.-]
ncbi_105179054	5.37712	5.18873	CYP84A1	CYP84A, F5H; ferulate-5-hydroxylase [EC:1.14.-.-]
ncbi_105171102	0.613188	1.6746	CYP84A1	UGT72E; coniferyl-alcohol glucosyltransferase [EC:2.4.1.111]
ncbi_105176179	1.13228	2.06647	GT5	E2.3.1.133, HCT; shikimate O-hydroxycinnamoyltransferase [EC:2.3.1.133]
ncbi_105155423	3.00468	3.29852	AT1	E2.3.1.133, HCT; shikimate O-hydroxycinnamoyltransferase [EC:2.3.1.133]
ncbi_105156011	4.03689	5.18998	SAT	E2.3.1.133, HCT; shikimate O-hydroxycinnamoyltransferase [EC:2.3.1.133]
ncbi_105156673	-1.68361	-2.13341	SAT	E2.3.1.133, HCT; shikimate O-hydroxycinnamoyltransferase [EC:2.3.1.133]
ncbi_105156786	-1.72336	-0.952909	SAT	E2.3.1.133, HCT; shikimate O-hydroxycinnamoyltransferase [EC:2.3.1.133]
ncbi_105160994	-1.14344	0.92679	SHT	E2.3.1.133, HCT; shikimate O-hydroxycinnamoyltransferase [EC:2.3.1.133]
ncbi_105166275	1.6861	2.23806	SHT	E2.3.1.133, HCT; shikimate O-hydroxycinnamoyltransferase [EC:2.3.1.133]
ncbi_105166350	-5.16725	-3.42023	SAT	E2.3.1.133, HCT; shikimate O-hydroxycinnamoyltransferase [EC:2.3.1.133]
ncbi_105166835	-2.08724	-1.79732	HST	E2.3.1.133, HCT; shikimate O-hydroxycinnamoyltransferase [EC:2.3.1.133]
ncbi_105170772	1.44853	2.18079	ACT-2	E2.3.1.133, HCT; shikimate O-hydroxycinnamoyltransferase [EC:2.3.1.133]
ncbi_105172192	1.16977	0.911407	ACT	E2.3.1.133, HCT; shikimate O-hydroxycinnamoyltransferase [EC:2.3.1.133]
ncbi_105172239	-1.99478	-1.68732	SAT	E2.3.1.133, HCT; shikimate O-hydroxycinnamoyltransferase [EC:2.3.1.133]
ncbi_105172243	-3.20278	-3.04286	ACT	E2.3.1.133, HCT; shikimate O-hydroxycinnamoyltransferase [EC:2.3.1.133]
ncbi_105177070	-1.74956	-1.56774	SAT	E2.3.1.133, HCT; shikimate O-hydroxycinnamoyltransferase [EC:2.3.1.133]
ncbi_105179198	-1.26449	-0.722624	SAT	E2.3.1.133, HCT; shikimate O-hydroxycinnamoyltransferase [EC:2.3.1.133]
MSTRG.3535	9.63783	8.85591	ACT	E2.3.1.133, HCT; shikimate O-hydroxycinnamoyltransferase [EC:2.3.1.133]
MSTRG.3536	4.86507	9.36632	ACT	E2.3.1.133, HCT; shikimate O-hydroxycinnamoyltransferase [EC:2.3.1.133]
ncbi_105156785	-0.929783	-1.14065	SAT	E2.1.1.68, COMT; caffeic acid 3-O-methyltransferase [EC:2.1.1.68]
ncbi_105155388	-2.0332	-2.21394	OMT	E2.1.1.68, COMT; caffeic acid 3-O-methyltransferase [EC:2.1.1.68]
ncbi_105155461	4.152	5.54303	COMT2	E2.1.1.68, COMT; caffeic acid 3-O-methyltransferase [EC:2.1.1.68]
ncbi_105166789	-3.97391	-2.61412	COMT1	E2.1.1.68, COMT; caffeic acid 3-O-methyltransferase [EC:2.1.1.68]
ncbi_105166790	-1.44919	-2.61412	COMT1	E2.1.1.68, COMT; caffeic acid 3-O-methyltransferase [EC:2.1.1.68]
ncbi_105166792	-1.60716	0.33985	COMT1	TOGT1; scopoletin glucosyltransferase [EC:2.4.1.128]
ncbi_105169521	1.47044	2.23821	TOGT1	TOGT1; scopoletin glucosyltransferase [EC:2.4.1.128]
ncbi_105169522	1.27174	1.44212	TOGT1	F6H; feruloyl-CoA 6-hydroxylase [EC:1.14.11.61]
ncbi_105170982	-0.445617	-1.08873	F6H1-2	CYP84A, F5H; ferulate-5-hydroxylase [EC:1.14.-.-]

## Sheet: Table S3
Table S3. The expression pattern of HSP-encoding genes.
Gene id	log2FC		Symbol	Description
	TH vs. TC	SH vs. SC
HSP20
ncbi_105166778	3.62317	3.23609	HSP21	XP_011084564.1 small heat shock protein, chloroplastic-like [Sesamum indicum]
ncbi_105156671	1.28384	1.79287	HSP21	XP_011071179.1 small heat shock protein, chloroplastic-like [Sesamum indicum]
ncbi_105160285	4.27899	3.04331	HSP21	XP_011075902.2 small heat shock protein, chloroplastic-like [Sesamum indicum]
ncbi_105164638	11.6603	11.6484	SHSP-2	XP_011081635.1 18.8 kDa class II heat shock protein [Sesamum indicum]
ncbi_105167111	6.99645	8.95729	HSP17.3-B	XP_011084988.1 17.3 kDa class I heat shock protein-like [Sesamum indicum]
ncbi_105178104	5.72663	6.14714	HSP17.5-M	XP_011099770.1 17.5 kDa class I heat shock protein-like [Sesamum indicum]
ncbi_105167098	3.85142	4.22781	HSP18.5-C	XP_011084974.1 17.5 kDa class I heat shock protein-like [Sesamum indicum]
ncbi_105167105	8.60532	8.05932	HSP18.2	XP_011084982.1 17.8 kDa class I heat shock protein [Sesamum indicum]
ncbi_105167110	8.70528	9.0514	HSP18.2	XP_011084987.1 18.2 kDa class I heat shock protein-like [Sesamum indicum]
ncbi_105167109	7.32331	8.22947	HSP18.2	XP_011084986.1 17.3 kDa class I heat shock protein-like [Sesamum indicum]
ncbi_105167100	6.1437	6.09479	HSP18.2	XP_011084977.1 17.3 kDa class I heat shock protein-like [Sesamum indicum]
ncbi_105160926	1.52882	1.58349	HSP18.2	XP_011076756.1 17.6 kDa class I heat shock protein-like [Sesamum indicum]
ncbi_105167096	3.24612	3.23427	HSP18.2	XP_011084972.1 17.3 kDa class I heat shock protein [Sesamum indicum]
ncbi_105167107	5.30437	5.95264	HSP18.2	XP_011084984.1 18.2 kDa class I heat shock protein [Sesamum indicum]
ncbi_105155297	9.3842	9.22279	HSP18.2	XP_011069474.1 17.8 kDa class I heat shock protein-like [Sesamum indicum]
ncbi_105172271	7.29258	11.9452	HSP18.2	XP_011069474.1 17.8 kDa class I heat shock protein-like [Sesamum indicum]
ncbi_105164479	7.96949	8.7211	HSP18.2	XP_011081426.1 18.2 kDa class I heat shock protein [Sesamum indicum]
ncbi_105171915	2.05434	3.78485	HSP18.2	XP_011091475.1 18.2 kDa class I heat shock protein-like [Sesamum indicum]
ncbi_105174508	8.296	13.009	HSP18.1	XP_011094938.1 class I heat shock protein [Sesamum indicum]
ncbi_105179216	5.43514	5.51792	HSP22	XP_011101118.1 heat shock 22 kDa protein, mitochondrial [Sesamum indicum]
ncbi_105169044	7.55804	13.8646	HSP22.0	XP_011087610.1 22.0 kDa heat shock protein-like [Sesamum indicum]
ncbi_105164435	3.93681	4.25399	HSP26.5	XP_011081392.1 26.5 kDa heat shock protein, mitochondrial [Sesamum indicum]
ncbi_105155177	1.85305	1.95383	HSP15.7	XP_011069335.1 15.7 kDa heat shock protein, peroxisomal [Sesamum indicum]
ncbi_105157869	3.02877	3.90853	HSP17.4B	XP_011072673.1 17.4 kDa class III heat shock protein [Sesamum indicum]
ncbi_105172270	11.2703	11.3049	HSP17.3-B	XP_011091949.1 17.3 kDa class I heat shock protein-like [Sesamum indicum]
ncbi_105179237	9.73132	9.63178	HSP17.9-D	XP_011101181.1 17.3 kDa class II heat shock protein [Sesamum indicum]
ncbi_105164640	6.47852	8.07027	HSP17.9-D	XP_011081638.1 17.3 kDa class II heat shock protein-like [Sesamum indicum]
ncbi_105175185	0	2.49881	HSP18.5-C	XP_011095836.1 18.1 kDa class I heat shock protein-like [Sesamum indicum]
ncbi_105175361	0.195913	1.38515	HSP15.4	XP_011096087.1 15.4 kDa class V heat shock protein [Sesamum indicum]
ncbi_105165595	0	1.03284	HSP17.6	XP_011082961.1 uncharacterized protein LOC105165595 [Sesamum indicum]
HSP70
ncbi_105169306	1.65506	2.19237	HSP68	XP_011087983.1 heat shock 70 kDa protein, mitochondrial-like [Sesamum indicum]
ncbi_105169310	1.68258	2.23546	HSP1	XP_011087985.1 heat shock 70 kDa protein, mitochondrial [Sesamum indicum]
ncbi_105158297	6.60128	7.6959	HSP70	XP_011073307.1 heat shock 70 kDa protein-like [Sesamum indicum]
ncbi_105175877	3.603	4.02139	HSP70	XP_011096814.1 stromal 70 kDa heat shock-related protein, chloroplastic [Sesamum indicum]
ncbi_105171342	3.09607	3.28047	HSP70-8	XP_011090717.1 heat shock 70 kDa protein 8 [Sesamum indicum]
ncbi_105165268	7.23334	7.1819	HSP70	XP_011082530.1 heat shock 70 kDa protein [Sesamum indicum]
ncbi_105162907	3.60793	4.32193	HSP70	XP_011079384.1 heat shock 70 kDa protein [Sesamum indicum]
ncbi_105171901	2.33403	2.74593	HSP70	XP_011091460.1 heat shock cognate 70 kDa protein 2-like [Sesamum indicum]
ncbi_105164015	0.985557	1.07899	HSP70-14	XP_011080863.1 heat shock 70 kDa protein 14 [Sesamum indicum]
HSP90
ncbi_105179913	2.67524	2.54756	HSP81-1	XP_011101875.1 heat shock protein 81-1-like [Sesamum indicum]
ncbi_105164060	5.19662	5.04977	HSP83A	XP_011080917.1 heat shock protein 83 [Sesamum indicum]
ncbi_105166705	7.78797	7.3889	HSP83A	XP_011084460.1 heat shock protein 83-like [Sesamum indicum]
ncbi_105160433	4.03485	4.00612	HSP83A	XP_011076104.1 heat shock protein 83 [Sesamum indicum]
ncbi_105167396	2.43264	2.11157	HSP90-6	XP_011085393.1 heat shock protein 90-6, mitochondrial [Sesamum indicum]
ncbi_105159350	2.2994	3.59802	HSP90	XP_011074690.1 endoplasmin homolog [Sesamum indicum]
ncbi_105166069	1.53765	1.72887	HSP90	XP_020551023.1 endoplasmin homolog, partial [Sesamum indicum]
ncbi_105179995	1.19737	2.14516	HSP90-5	XP_011101956.1 heat shock protein 90-5, chloroplastic-like [Sesamum indicum]

## Sheet: Table S4
Table S4. The expression pattern of DEGs involved in plant hormone signal transduction.
	Gene id	log2FC		Symbol	Description
		TH vs. TC	SH vs. SC
IAA	GH3
	ncbi_105169490	-1.92116	-1.22456	GH3.1	XP_011088186.1 probable indole-3-acetic acid-amido synthetase GH3.1 [Sesamum indicum]
	ncbi_105174793	-1.75136	-0.780416	GH3.6	XP_011095287.1 indole-3-acetic acid-amido synthetase GH3.6 [Sesamum indicum]
	ncbi_105176322	-2.70678	-2.40782	GH3.1	XP_020554222.1 probable indole-3-acetic acid-amido synthetase GH3.1 [Sesamum indicum]
	ncbi_105176748	-1.77869	-1.11218	GH3.6	XP_011097950.1 indole-3-acetic acid-amido synthetase GH3.6 [Sesamum indicum]
	ncbi_105177794	-1.3468	-1.28379	GH3.1	XP_011099346.1 probable indole-3-acetic acid-amido synthetase GH3.1 [Sesamum indicum]
	SAUR
	ncbi_105156793	-3.20757	-2.98779	SAUR32	XP_011071313.1 auxin-responsive protein SAUR72-like [Sesamum indicum]
	ncbi_105159580	-1.57523	0	--	XP_011074993.1 auxin-induced protein 6B-like [Sesamum indicum]
	ncbi_105161750	-1.52787	-0.942053	SAUR72	XP_011077852.1 auxin-induced protein 15A-like [Sesamum indicum]
	ncbi_105166046	-1.3218	1.04185	--	XP_011083566.2 uncharacterized protein LOC105166046 [Sesamum indicum]
	ncbi_105169723	3.0163	3.30485	SAUR24	XP_011088519.1 auxin-responsive protein SAUR21-like [Sesamum indicum]
	ncbi_105169734	-2.72154	0	ARG7	XP_020551460.1 auxin-induced protein X15 [Sesamum indicum]
	ncbi_105171100	1.533	1.61888	SAUR36	XP_011090420.1 auxin-responsive protein SAUR36-like [Sesamum indicum]
	ncbi_105172953	1.73969	2.46522	--	XP_011092878.1 auxin-induced protein 6B [Sesamum indicum]
	ncbi_105173720	1.5944	1.57851	ARG7	XP_011093884.1 auxin-responsive protein SAUR50-like [Sesamum indicum]
	ncbi_105173862	-1.88661	-2.07752	ARG7	XP_011094062.1 auxin-induced protein 10A5-like [Sesamum indicum]
	ncbi_105174043	-9.44432	0	SAUR50	XP_011094309.2 auxin-induced protein X15 [Sesamum indicum]
	ncbi_105174268	3.75489	5.73697	--	XP_011094612.1 auxin-responsive protein SAUR71-like [Sesamum indicum]
	ncbi_105175082	-1.79046	-2.13267	SAUR72	XP_011095706.1 auxin-responsive protein SAUR71 [Sesamum indicum]
	ncbi_105178371	-1.86823	-2.57704	SAUR71	XP_011100136.1 uncharacterized protein LOC105178371 [Sesamum indicum]
	ncbi_105155428	0	1.97016	SAUR36	XP_011069607.1 auxin-responsive protein SAUR36 [Sesamum indicum]
	ncbi_105161638	-0.813384	-0.586749	ARG7	XP_011077689.1 auxin-responsive protein SAUR50-like [Sesamum indicum]
	ncbi_105169738	-0.728087	-1.89854	SAUR50	XP_011088533.1 auxin-responsive protein SAUR50-like [Sesamum indicum]
	ncbi_105169739	0.729968	2.09032	--	XP_011088534.1 auxin-induced protein 6B-like [Sesamum indicum]
	AUX1
	ncbi_105172962	1.13849	1.91963	LAX5	XP_011092887.1 auxin transporter-like protein 2 [Sesamum indicum]
	ncbi_105176641	-1.69892	-0.702293	LAX3	XP_011097813.1 auxin transporter-like protein 3 [Sesamum indicum]
	TIR
	ncbi_105165245	-1.44536	-1.48328	TIR1	XP_011082496.1 protein TRANSPORT INHIBITOR RESPONSE 1-like [Sesamum indicum]
	ncbi_105167936	-1.13179	-1.80225	TIR1	XP_011086127.1 protein TRANSPORT INHIBITOR RESPONSE 1-like [Sesamum indicum]
	ncbi_105163185	-0.909927	-0.967792	TIR1	XP_011079740.1 protein TRANSPORT INHIBITOR RESPONSE 1-like [Sesamum indicum]
	ncbi_105175456	-0.800233	-1.2227	TIR1	XP_011096196.1 protein TRANSPORT INHIBITOR RESPONSE 1-like [Sesamum indicum]
	AUX/IAA
	ncbi_105158425	-1.16045	-0.929308	IAA14	XP_011073485.1 auxin-responsive protein IAA14 [Sesamum indicum]
	ncbi_105162131	2.16993	1.90689	IAA10	XP_011078390.1 auxin-responsive protein IAA28 [Sesamum indicum]
	ncbi_105163334	-1.04683	0	AUX28	XP_011079949.1 auxin-induced protein AUX28-like [Sesamum indicum]
	ncbi_105164633	-1.25576	-1.34205	IAA26	XP_020551219.1 auxin-responsive protein IAA26 [Sesamum indicum]
	ncbi_105164666	1.05445	1.41761	IAA14	XP_011081682.1 auxin-responsive protein IAA14 [Sesamum indicum]
	ncbi_105165327	1.42929	2.7712	IAA14	XP_011082603.1 auxin-responsive protein IAA14 [Sesamum indicum]
	ncbi_105158554	-0.842611	-1.24322	IAA9	XP_011073641.1 auxin-responsive protein IAA9-like [Sesamum indicum]
	ncbi_105163333	0.859629	1.70203	AUX22D	XP_011079948.1 auxin-induced protein 22D-like [Sesamum indicum]
	ncbi_105177868	-0.81997	-1.47915	IAA9	XP_011099452.1 auxin-responsive protein IAA9-like [Sesamum indicum]
	ARF
	ncbi_105159235	-1.65828	-1.49472	ARF9	XP_011074533.1 auxin response factor 9 [Sesamum indicum]
	ncbi_105165118	-1.77107	-2.00234	ARF9	XP_011082305.1 auxin response factor 9 [Sesamum indicum]
	ncbi_105173774	-1.95231	-2.31098	ARF9	XP_020549214.1 auxin response factor 18 isoform X1 [Sesamum indicum]
	ncbi_105175642	-1.00392	-1.1304	ARF3	XP_020554020.1 auxin response factor 3 isoform X1 [Sesamum indicum]
cytokinine	CRE
	ncbi_105156711	-1.46719	-1.69984	AHK3	XP_011071233.1 histidine kinase 3 isoform X1 [Sesamum indicum]
	AHP
	ncbi_105171460	-1.16416	-0.744579	AHP1	XP_011090891.1 histidine-containing phosphotransfer protein 1 [Sesamum indicum]
	ncbi_105156934	-0.303101	-1.20521	AHP1	XP_011071505.1 histidine-containing phosphotransfer protein 1 [Sesamum indicum]
	B-ARR
	ncbi_105156670	-1.027	-1.07894	RR26	XP_011071178.1 two-component response regulator ORR26 [Sesamum indicum]
	ncbi_105166376	-1.07486	-0.685566	RR23	XP_011084015.1 two-component response regulator ARR12 [Sesamum indicum]
	ncbi_105162291	-0.990795	-1.30761	RR23	XP_011078598.1 two-component response regulator ARR12 [Sesamum indicum]
	A-ARR
	ncbi_105156765	2.19931	2.3347	ARR4	XP_020547774.1 two-component response regulator ARR5-like isoform X1 [Sesamum indicum]
	ncbi_105157140	3.0685	2.64373	ARR5	XP_011071752.1 two-component response regulator ARR5 [Sesamum indicum]
	ncbi_105159462	4.26053	5.09803	RR9	XP_011074842.1 two-component response regulator ORR9 [Sesamum indicum]
	ncbi_105159893	1.29939	1.65289	RR9	XP_011075407.1 two-component response regulator ORR9 [Sesamum indicum]
	ncbi_105172179	2.2847	3.1294	RR9	XP_020553130.1 two-component response regulator ORR9-like [Sesamum indicum]
GA	GID1
	ncbi_105165262	-1.13198	-1.08828	GID1B	XP_011082518.1 gibberellin receptor GID1B-like [Sesamum indicum]
	GID2
	ncbi_105155519	0	-0.562333	GID2	XP_011069712.1 F-box protein GID2 [Sesamum indicum]
	DELLA
	ncbi_105156231	-1.5669	-1.58658	GAI1	XP_011070609.1 DELLA protein GAI1 [Sesamum indicum]
	ncbi_105176368	-1.19917	-0.950355	GAI	XP_011097451.1 DELLA protein GAI [Sesamum indicum]
	ncbi_105178222	-2.29131	-1.59468	GAI	XP_011099949.1 LOW QUALITY PROTEIN: DELLA protein GAI [Sesamum indicum]
	TF
	ncbi_105160561	2.95152	2.68415	PIF3	XP_011076307.1 transcription factor bHLH119-like [Sesamum indicum]
	ncbi_105167299	6.07682	7.73697	PIL15	XP_011085297.1 transcription factor PIF3-like isoform X1 [Sesamum indicum]
ABA	PYR/PYL
	ncbi_105156159	-1.17355	-0.953348	PYL1	XP_011070519.1 LOW QUALITY PROTEIN: abscisic acid receptor PYR1-like [Sesamum indicum]
	ncbi_105160848	1.06026	2.02731	PYL6	XP_011076648.1 abscisic acid receptor PYL4 [Sesamum indicum]
	ncbi_105173092	-1.49513	-0.805586	PYL3	XP_011093045.1 abscisic acid receptor PYL9 [Sesamum indicum]
	ncbi_105157838	0	2.99277	PYL2	XP_011072637.1 abscisic acid receptor PYL2-like [Sesamum indicum]
	ncbi_105167852	3.41504	7.46489	PYL6	XP_011085988.1 abscisic acid receptor PYL12-like [Sesamum indicum]
	PP2C
	ncbi_105160372	3.40858	5.56478	PP2C51	XP_011076012.1 probable protein phosphatase 2C 51 [Sesamum indicum]
	ncbi_105163885	4.33823	5.04141	AIP1	XP_011080695.1 probable protein phosphatase 2C 24 [Sesamum indicum]
	ncbi_105164646	-1.15679	-0.794573	PP2C06	XP_011081646.1 probable protein phosphatase 2C 53 [Sesamum indicum]
	ncbi_105178942	-1.20504	-0.855094	HAB1	XP_011100856.1 probable protein phosphatase 2C 50 [Sesamum indicum]
	ncbi_105163292	-0.95331	-1.17721	HAB1	XP_011079888.1 protein phosphatase 2C 16-like [Sesamum indicum]
	ABF
	ncbi_105169538	-1.56672	-1.89372	ABF4	XP_011088250.1 bZIP transcription factor 23-like [Sesamum indicum]
Ethylene	ETR
	ncbi_105158440	-2.1307	-1.67711	ETR2	XP_011073506.1 ethylene receptor 2 [Sesamum indicum]
	ncbi_105163094	-1.16964	-0.294985	ERS1	XP_011079619.1 ethylene response sensor 1 [Sesamum indicum]
	MPK6
	ncbi_105176511	-1.23069	-1.29786	MMK1	XP_011097634.2 LOW QUALITY PROTEIN: mitogen-activated protein kinase homolog MMK1 [Sesamum indicum]
	EIN2
	ncbi_105174305	-1.06262	-1.33565	EIN2	XP_011094659.1 ethylene-insensitive protein 2 [Sesamum indicum]
	MSTRG.1494	0.733169	0.983459	EIN3	ethylene-insensitive protein 3 [Salvia splendens]
	EBF1/2
	ncbi_105162122	-1.00456	-0.864192	EBF1	XP_011078374.1 EIN3-binding F-box protein 1-like [Sesamum indicum]
	ncbi_105155632	-0.580925	-1.41918	EBF2	XP_011069870.1 EIN3-binding F-box protein 1 [Sesamum indicum]
	ERF1/2
	ncbi_105158452	1.36737	1.88264	ERF.C.3	XP_011073519.1 ethylene-responsive transcription factor 1B-like [Sesamum indicum]
	ncbi_105167789	-1.54626	-1.75978	ERF1B	XP_011085906.1 ethylene-responsive transcription factor 1B-like [Sesamum indicum]
	ncbi_105167791	1.52035	1.80013	ERF1B	XP_020551366.1 ethylene-responsive transcription factor 1B-like isoform X1 [Sesamum indicum]
	ncbi_105163408	0.910167	1.02681	ERF.C.3	XP_011080034.1 ethylene-responsive transcription factor 1B-like [Sesamum indicum]
BR	BSK
	ncbi_105173429	-1.10995	-0.171081	BSK2	XP_011093461.1 probable serine/threonine-protein kinase At4g35230 [Sesamum indicum]
	BZR1/2
	ncbi_105166175	1.06445	1.31684	BZR1	XP_011083731.1 protein BRASSINAZOLE-RESISTANT 1 [Sesamum indicum]
	TCH4
	ncbi_105155675	2.56855	3.76465	XTH23	XP_011069896.1 probable xyloglucan endotransglucosylase/hydrolase protein 23 [Sesamum indicum]
	ncbi_105155677	2.23607	2.19841	XTH25	XP_011069899.1 probable xyloglucan endotransglucosylase/hydrolase protein 25 [Sesamum indicum]
	ncbi_105155891	2.09047	1.71811	XTH22	XP_011070177.1 xyloglucan endotransglucosylase/hydrolase protein 22 [Sesamum indicum]
	ncbi_105162854	1.84702	3.14657	XTH23	XP_011079309.1 xyloglucan endotransglucosylase/hydrolase protein 22-like [Sesamum indicum]
	ncbi_105165572	1.72389	3.60881	XTH23	XP_011082931.1 probable xyloglucan endotransglucosylase/hydrolase protein 23 [Sesamum indicum]
	ncbi_105173871	-1.23337	0.674258	XTH23	XP_011094075.1 probable xyloglucan endotransglucosylase/hydrolase protein 23 [Sesamum indicum]
	ncbi_105178950	3.60823	5.37069	XTH22	XP_011100839.1 xyloglucan endotransglucosylase/hydrolase protein 22-like [Sesamum indicum]
	CYCD3
	ncbi_105155526	2.27911	2.55434	CYCD3-3	XP_011069720.1 cyclin-D3-3 [Sesamum indicum]
	ncbi_105169513	0	2.14086	CYCD3-3	XP_011088217.1 cyclin-D3-1 [Sesamum indicum]

## Sheet: Table S5
Table S5 List of Primers used in this study for qRT-PCR.
id	Description	F	R	length
ncbi_105160373	XP_011076013.1 spermine synthase [Sesamum indicum]	AGTTCACACACAGAGAGCGTAG	TGGATCCAGTCTCTGTTTTCCG	205
ncbi_105166778	XP_011084564.1 small heat shock protein, chloroplastic-like [Sesamum indicum]	TTGCTAGACCCCCTATCTCCAA	TCTTCCTCTTTGATGTCCCACG	137
ncbi_105156671	XP_011071179.1 small heat shock protein, chloroplastic-like [Sesamum indicum]	GAAGACGTGAAGGTTTGGGTTG	CACCATCCTTAACCTCAGCCTT	193
ncbi_105160285	XP_011075902.2 small heat shock protein, chloroplastic-like [Sesamum indicum]	TTCCCGAAAGTAGCAGAAGCAT	GAGAAGGGTGTGGAGAAATCGT	130
ncbi_105178104	XP_011099770.1 17.5 kDa class I heat shock protein-like [Sesamum indicum]	TCCAGATAAGTGGAGAACGCAC	TTCTCCATGCTGGCTTTGATCT	145
ncbi_105176748	XP_011097950.1 indole-3-acetic acid-amido synthetase GH3.6 [Sesamum indicum]	GTTCCTGCCCGTTTACAGAAAC	ACTCCTGTCCGAGTTTGACATC	119
ncbi_105165327	XP_011082603.1 auxin-responsive protein IAA14 [Sesamum indicum]	AGCAAGCTGATGGATCTGTTGA	TCTTGCATTTCTCCATGGCTCT	184
ncbi_105156231	XP_011070609.1 DELLA protein GAI1 [Sesamum indicum]	AGGCCCCAAGAAGAATCTTCAG	TCTTAGCCTTACCAGAGGAGCT	105
ncbi_105160848	XP_011076648.1 abscisic acid receptor PYL4 [Sesamum indicum]	ATGAGAGGCACGTGATGAGTTT	CACGTTTCTTCCTTCGTGTTCC	169
ncbi_105155675	XP_011069896.1 probable xyloglucan endotransglucosylase/hydrolase protein 23 [Sesamum indicum]	CCCCAGCGCATCATATTTTCAG	GGAGTATAACCTCATCGGCTGG	108
ncbi_105162854	XP_011079309.1 xyloglucan endotransglucosylase/hydrolase protein 22-like [Sesamum indicum]	CTCTTCTTCTGCCTGTTCTGGT	TGGACCAGTTTGAGCTGCATAT	217
ncbi_105165572	XP_011082931.1 probable xyloglucan endotransglucosylase/hydrolase protein 23 [Sesamum indicum]	ATGCCAATGGGAGGAACAGAAT	ATGCCAATGGGAGGAACAGAAT	177
ncbi_105175801	XM_011098393.2 Sesamum indicum tubulin beta chain [Sesamum indicum]	TGGTGACCTCAACCACCTCAT	TGACAGCGAGTTTCCTGAGATC	101
